# Supplementary material for: Serum cytokines during acute respiratory infection and relationship to age
Source: bioRxiv. 2025 Oct 1:2025.09.29.679372. Preprint. [Version 1] doi: 10.1101/2025.09.29.679372 (PMC12621908; doi:10.1101/2025.09.29.679372)
Supplement: Supplement 1 — Supplementary Table 1 - List of all biomarkers with significant difference among distribution for healthy and infected cohorts [file media-1.xlsx]

## Sheet: Supplementary Table 1
Biomarker	P_Value (adjusted)
IP-10	1.26e-11
RANTES/CCL5	0.000283
IL1RA	0.00407
IL7	0.00451
GROA/KC/CXCL1	0.00645
HGF	0.01729
ICAM1	0.01058
IFNA	0.04976
IL31	0.00921
TNFA	0.01121
VCAM1	0.01219
